# Supplementary material for: The Crayfish Plague Pathogen Aphanomyces astaci in Ireland
Source: Microorganisms. 2024 Jan 4;12(1):102. doi: 10.3390/microorganisms12010102 (PMC10819094; doi:10.3390/microorganisms12010102)
Supplement: Supplementary file 1 [file microorganisms-12-00102-s001.zip]

Archive with 1 entries (1 files):
- microorganisms-2752045-supplementary.pdf
